# Supplementary material for: Visible Pulsed Laser-Assisted Selective Killing of Cancer Cells with PVP-Capped Plasmonic Gold Nanostars
Source: Micromachines (Basel). 2023 May 31;14(6):1173. doi: 10.3390/mi14061173 (PMC10305603; doi:10.3390/mi14061173)
Supplement: Supplementary file 1 [file micromachines-14-01173-s001.zip]

Archive with 1 entries (1 files):
- micromachines-2417019-supplementary.pdf
